# Supplementary material for: The Impact of Perceptual Adaptation and Real Exposure to Catastrophic Events on Facial Emotion Categorization
Source: Brain Sci. 2025 Dec 19;16(1):5. doi: 10.3390/brainsci16010005 (PMC12838887; doi:10.3390/brainsci16010005)
Supplement: Supplementary file 1 [file brainsci-16-00005-s001.zip]

Archive with 1 entries (1 files):
- brainsci-4021391-supplementary.xlsx
