# Supplementary material for: The Impact of Perceptual Adaptation and Real Exposure to Catastrophic Events on Facial Emotion Categorization
Source: Brain Sci. 2025 Dec 19;16(1):5. doi: 10.3390/brainsci16010005 (PMC12838887; doi:10.3390/brainsci16010005)
Supplement: Supplementary file 1 [file brainsci-16-00005-s001.zip › brainsci-4021391-supplementary.xlsx]

## Sheet: IES
					Inverse Efficiency Scores (RT/Accuracy)							Inverse Efficiency Scores (RT/Accuracy)													ACCURACY							ACCURACY													Response Times
N	Age	Sex	PRE_CL	EVENTS	AdP_TEm	AdP_TNe	AdN_TEm	AdN_TNe	AdS_TEm	AdS_TNe		AdP_AF	AdP_AN	AdP_HA	AdP_N	AdN_AF	AdN_AN	AdN_HA	AdN_N	AdS_AF	AdS_AN	AdS_HA	AdS_N		AdP_TEm	AdP_TNe	AdN_TEm	AdN_TNe	AdS_TEm	AdS_TNe		AdP_AF	AdP_AN	AdP_HA	AdP_N	AdN_AF	AdN_AN	AdN_HA	AdN_N	AdS_AF	AdS_AN	AdS_HA	AdS_N		AdP_TEm	AdP_TNe	AdN_TEm	AdN_TNe	AdS_TEm
9	18	Male	High	NO	1010.17	859.068	846.863	1050.8	1024.12	991.909		825.542	1090.24	1243.04	859.068	661.062	979.778	999.112	1050.8	957.222	1134.08	1272.31	991.909		0.729167	0.770833	0.833333	0.666667	0.6875	0.75		0.875	0.6875	0.625	0.770833	1	0.75	0.75	0.666667	0.75	0.625	0.6875	0.75		736.162	661.83	702.44	700.531	696.117
27	36	Male	High	NO	510.001	601.429	503.281	572.693	514.922	613.089		454.062	575.358	512.667	601.429	462.188	651.667	439.938	572.693	485.688	585.575	483.75	613.089		0.958333	0.958333	0.916667	0.979167	0.979167	0.958333		1	0.9375	0.9375	0.958333	1	0.75	1	0.979167	1	0.9375	1	0.958333		486.718	576.37	461.341	560.733	504.164
40	19	Female	High	NO	625.021	624.625	596.574	654.941	588.914	680.408		653.688	668.125	553.25	624.625	595.375	612.605	581.438	654.941	565.188	622.434	589.49	680.408		1	1	0.979167	0.958333	0.958333	0.958333		1	1	1	1	1	0.9375	1	0.958333	1	0.9375	0.9375	0.958333		625.021	624.625	583.877	626.396	562.85
47	20	Female	High	NO	626.108	546.896	732.351	550.541	689.432	552.472		550.688	788.181	578.688	546.896	680.256	987.56	608.665	550.541	639.84	907.058	594.273	552.472		0.9375	0.958333	0.8125	0.9375	0.833333	0.958333		1	0.8125	1	0.958333	0.8125	0.6875	0.9375	0.9375	0.875	0.6875	0.9375	0.958333		586.01	524.109	590.77	515.072	569.053
50	18	Female	High	NO	966.787	752.451	1008.16	848.074	1154.78	891.912		1166.86	976.111	821.361	752.451	979.324	1202.92	932.848	848.074	1392.4	935.777	1399.22	891.912		0.75	0.875	0.729167	0.8125	0.666667	0.833333		0.625	0.8125	0.8125	0.875	0.75	0.625	0.8125	0.8125	0.625	0.8125	0.5625	0.833333		715.875	658.534	734.915	686.389	740.364
53	19	Female	High	NO	549.333	1178.39	644.03	1094.45	612.089	1106.83		548.625	549.125	550.25	1178.39	596	771.007	603.402	1094.45	574.562	667.526	598.438	1106.83		1	0.604167	0.9375	0.625	0.979167	0.604167		1	1	1	0.604167	1	0.875	0.9375	0.625	1	0.9375	1	0.604167		549.333	690.838	602.003	684.033	598.501
1	19	Male	High	YES	681.659	732.363	636.779	737.856	716.899	741.717		653.312	635.688	770.744	732.363	561.25	679.918	677.807	737.856	721.938	742.939	688.884	741.717		0.9375	0.916667	0.9375	0.916667	0.895833	0.895833		1	1	0.8125	0.916667	1	0.875	0.9375	0.916667	0.875	0.875	0.9375	0.895833		638.803	669.791	597.487	671.446	638.211
3	19	Male	High	YES	561.542	655.658	549.222	630.581	540.17	612.389		522.375	654.673	521.688	655.658	506.375	553.277	587.938	630.581	493.688	612.754	522.562	612.389		0.979167	0.895833	0.979167	0.958333	0.979167	0.979167		1	0.9375	1	0.895833	1	0.9375	1	0.958333	1	0.9375	1	0.979167		549.755	586.51	537.651	602.267	529.296
4	21	Male	High	YES	633.02	586.068	669.397	618.17	658.252	698.941		599.188	675.121	629.688	586.068	690.211	644.625	679.5	618.17	678.122	777.896	553.312	698.941		0.979167	0.979167	0.895833	0.958333	0.916667	0.875		1	0.9375	1	0.979167	0.8125	1	0.875	0.958333	0.875	0.875	1	0.875		619.371	573.948	596.13	590.581	602.484
5	21	Male	High	YES	998.947	539.688	938.399	540.938	933.343	539.473		1819	1880.56	524.5	539.688	1441.34	1314.14	544.25	540.938	1471.89	1536.44	557.375	539.473		0.645833	1	0.708333	1	0.708333	0.979167		0.4375	0.5	1	1	0.5625	0.5625	1	1	0.5625	0.5625	1	0.979167		637.378	539.688	663.979	540.938	661.118
11	21	Male	High	YES	681.498	744.78	691.325	779.988	763.629	679.946		608.5	893.319	617.264	744.78	679.399	732.408	661.224	779.988	695.739	986.342	687.913	679.946		0.895833	0.833333	0.895833	0.791667	0.854167	0.875		1	0.75	0.9375	0.833333	0.9375	0.875	0.875	0.791667	0.9375	0.6875	0.9375	0.875		605.687	620.65	619.058	609.14	651.793
18	19	Male	High	YES	680.018	730.512	599.796	772.239	634.14	702.187		592.188	861.887	632.504	730.512	592.239	638.832	574.688	772.239	592.312	752.49	578.75	702.187		0.916667	0.916667	0.958333	0.833333	0.958333	0.916667		1	0.8125	0.9375	0.916667	0.9375	0.9375	1	0.833333	1	0.875	1	0.916667		620.042	669.636	574.804	642.812	607.717
21	19	Male	High	YES	758.744	676.157	734.138	651.811	746.685	740.34		657.812	1184.64	649.375	676.157	642.875	920.535	678.875	651.811	680.806	1064	625.375	740.34		0.875	0.9375	0.9375	0.958333	0.854167	0.916667		1	0.625	1	0.9375	1	0.8125	1	0.958333	0.9375	0.625	1	0.916667		662.9	633.047	688.068	624.652	637.414
22	20	Male	High	YES	724.16	694.548	742.508	685.168	692.06	710.072		699.027	1001.78	569	694.548	672.188	857.125	741.299	685.168	643.375	807.637	643.688	710.072		0.895833	0.958333	0.895833	0.9375	0.9375	0.9375		0.9375	0.75	1	0.958333	1	0.8125	0.875	0.9375	1	0.8125	1	0.9375		649.165	665.609	652.155	641.047	647.976
23	21	Male	High	YES	732.18	611.487	780.213	662.574	768.856	645.993		639.467	1203.89	612.5	611.487	721.41	933.427	708.898	662.574	670.43	1310.89	647.418	645.993		0.833333	0.916667	0.8125	0.9375	0.8125	0.916667		0.9375	0.5625	1	0.916667	0.875	0.6875	0.875	0.9375	0.9375	0.5625	0.9375	0.916667		610.15	558.845	632.881	621.65	622.897
36	19	Female	High	YES	978.865	827.829	1027.8	803.149	966.304	982.431		813.216	1111.52	1070.75	827.829	895.556	899.016	1573.39	803.149	723.375	999.644	2024.39	982.431		0.75	0.854167	0.75	0.875	0.791667	0.729167		0.9375	0.625	0.6875	0.854167	0.8125	0.8125	0.625	0.875	1	0.8125	0.5625	0.729167		730.983	706.939	746.205	703.402	757.336
38	44	Female	High	YES	482.268	661.665	469.203	598.59	456.521	605.739		430.562	515.972	505.258	661.665	445.688	562.886	408.625	598.59	450.688	494.188	424.688	605.739		0.958333	0.875	0.979167	0.916667	1	0.9375		1	0.9375	0.9375	0.875	1	0.9375	1	0.916667	1	1	1	0.9375		462.174	575.519	459.248	547.787	456.521
45	19	Female	High	YES	675.281	786.939	752.905	761.517	653.671	776.835		740.832	666.875	628.25	786.939	695.73	811.755	764.898	761.517	692.49	642.438	628.375	776.835		0.979167	0.875	0.895833	0.895833	0.958333	0.875		0.9375	1	1	0.875	0.9375	0.875	0.875	0.895833	0.875	1	1	0.875		660.882	688.571	674.463	677.936	626.435
49	19	Female	High	YES	652.117	669.845	658.616	656.802	688.072	863.9		713.945	655.125	598.188	669.845	735.675	629.938	609.249	656.802	755.351	704.062	617.938	863.9		0.979167	0.958333	0.958333	0.958333	0.979167	0.791667		0.9375	1	1	0.958333	0.9375	1	0.9375	0.958333	0.9375	1	1	0.791667		637.951	641.935	631.174	629.435	674.024
51	19	Female	High	YES	788.812	883.551	828.352	999.473	834.317	989.055		827.844	730.491	807.757	883.551	904.898	969.649	664.943	999.473	914.444	980.224	663.375	989.055		0.854167	0.854167	0.854167	0.791667	0.854167	0.770833		0.8125	0.9375	0.8125	0.854167	0.875	0.75	0.9375	0.791667	0.75	0.8125	1	0.770833		674.688	753.211	702.577	777.307	712.099
56	21	Female	High	YES	737.096	696.961	747.248	683.432	777.469	672.265		692.125	800.653	730.682	696.961	772.98	741.584	736.011	683.432	910.592	769.388	693.153	672.265		0.9375	0.958333	0.916667	0.958333	0.875	0.979167		1	0.875	0.9375	0.958333	0.875	0.9375	0.9375	0.958333	0.8125	0.875	0.9375	0.979167		690.421	666.275	684.977	652.956	680.286
58	21	Male	High	YES	811.792	854.58	807.627	786.724	814.206	865.592		714.635	884.739	848.898	854.58	981.25	753.504	791.102	786.724	771.102	930.984	765.319	865.592		0.875	0.833333	0.854167	0.854167	0.854167	0.8125		0.9375	0.8125	0.875	0.833333	0.75	0.9375	0.875	0.854167	0.875	0.8125	0.875	0.8125		708.52	712.15	685.968	668.734	690.116
60	26	Male	High	YES	492.188	601.153	475.045	558.916	504.083	572.5		477.25	543.562	455.75	601.153	437.812	547.716	449.938	558.916	505.75	525.75	480.75	572.5		1	0.979167	0.979167	0.979167	1	1		1	1	1	0.979167	1	0.9375	1	0.979167	1	1	1	1		492.188	588.32	464.649	547.161	504.083
12	20	Male	Low	NO	622.058	683.643	612.372	730.802	573.336	714.87		573.312	735.771	590.688	683.643	569.125	652.898	620	730.802	665.631	552.812	511.75	714.87		0.9375	0.895833	0.916667	0.854167	0.979167	0.833333		1	0.8125	1	0.895833	1	0.875	0.875	0.854167	0.9375	1	1	0.833333		583.09	605.61	561.341	622.867	561.239
17	20	Male	Low	NO	572.298	907.938	601.9	801.382	543.341	914.237		560	587.579	572.438	907.938	639.615	581.938	582.625	801.382	549.062	521.062	568.278	914.237		0.979167	0.6875	0.979167	0.8125	0.979167	0.729167		1	0.9375	1	0.6875	0.9375	1	1	0.8125	1	1	0.9375	0.729167		559.976	624.267	589.494	643.687	531.976
19	19	Male	Low	NO	678.769	628.333	673.364	639.629	721.115	593.125		605.875	756.188	708.722	628.333	639.078	662.438	721.551	639.629	668.596	824.719	694.593	593.125		0.916667	0.958333	0.9375	0.958333	0.895833	1		1	0.875	0.875	0.958333	0.9375	1	0.875	0.958333	0.9375	0.8125	0.9375	1		622.205	602.152	631.106	610.833	645.371
28	21	Male	Low	NO	570.821	536.833	595.423	559.055	541.529	539.32		548.188	656.986	522.688	536.833	541.062	867.541	502.938	559.055	495.938	612.522	528.062	539.32		0.958333	1	0.895833	0.958333	0.979167	0.979167		1	0.875	1	1	1	0.6875	1	0.958333	1	0.9375	1	0.979167		546.403	536.833	529.727	535.761	530.078
29	20	Female	Low	NO	514.151	821.841	496.312	785.444	507.688	781.998		501.126	566.625	473.375	821.841	534.625	502.438	451.875	785.444	450.75	523.438	548.875	781.998		0.979167	0.770833	1	0.8125	1	0.833333		0.9375	1	1	0.770833	1	1	1	0.8125	1	1	1	0.833333		503.595	629.331	496.312	637.146	507.688
30	19	Female	Low	NO	1070.26	861.431	970.259	739.821	1250.19	837.12		1125.92	989.444	1147.84	861.431	1009.08	1054.41	865.868	739.821	1074.94		980.08	837.12		0.666667	0.8125	0.791667	0.875	0.583333	0.833333		0.625	0.75	0.625	0.8125	0.75	0.75	0.875	0.875	0.6875	0.375	0.6875	0.833333		709.984	697.488	749.986	645.509	699.182
31	20	Female	Low	NO	585.292	584.48	616.418	583.813	609.668	634.275		537.875	766.779	518.125	584.48	620.893	662.875	554.312	583.813	547.438	753.551	557.059	634.275		0.916667	0.979167	0.9375	0.979167	0.9375	0.916667		1	0.75	1	0.979167	0.9375	0.875	1	0.979167	1	0.875	0.9375	0.916667		535.909	571.905	577.67	571.536	571.43
46	20	Female	Low	NO	595.032	676.639	644.371	781.876	709.415	760.185		565.5	663.347	566.062	676.639	581.125	736.746	633.125	781.876	657.548	854.755	652.57	760.185		0.958333	0.895833	0.9375	0.8125	0.895833	0.875		1	0.875	1	0.895833	1	0.8125	1	0.8125	0.9375	0.8125	0.9375	0.875		570.239	603.73	603.822	635.351	635.098
48	20	Female	Low	NO	496.135	528.277	509.556	504.863	523.219	542.473		478.5	579.047	442.25	528.277	458.375	649.39	461.5	504.863	502.062	572	502.079	542.473		0.979167	0.979167	0.9375	0.979167	0.9375	0.958333		1	0.9375	1	0.979167	1	0.8125	1	0.979167	1	0.875	0.9375	0.958333		485.438	517.54	477.227	493.774	490.082
59	21	Female	Low	NO	754.909	834.676	704.473	823.24	688.151	863.481		756.571	719.644	794.992	834.676	769.447	687.562	665.562	823.24	624	719.915	739.796	863.481		0.916667	0.875	0.9375	0.875	0.958333	0.854167		0.875	0.9375	0.9375	0.875	0.8125	1	1	0.875	1	0.9375	0.9375	0.854167		692	728.902	660.314	715.281	659.478
7	22	Male	Low	YES	705.814	666.674	625.021	638.608	623.308	595.333		732.438	882.573	578.312	666.674	592.857	717.519	581.125	638.608	679.837	607.625	590.491	595.333		0.875	0.916667	0.958333	0.958333	0.9375	0.979167		0.875	0.75	1	0.916667	0.9375	0.9375	1	0.958333	0.875	1	0.9375	0.979167		612.826	604.704	598.978	610.693	583.587
8	19	Male	Low	YES	585.413	587.084	575.335	612.939	617.451	640.401		620.719	582	554.25	587.084	577.594	583.75	561.25	612.939	598.625	667.679	598.152	640.401		0.979167	0.958333	0.979167	0.958333	0.958333	0.958333		0.9375	1	1	0.958333	0.9375	1	1	0.958333	1	0.9375	0.9375	0.958333		573.032	561.508	563.047	586.199	591.629
10	19	Male	Low	YES	762.181	805.98	854.95	824.863	774.638	822.169		695.688	906.889	718.176	805.98	834.408	1105.83	723.188	824.863	712.721	1021.56	672.875	822.169		0.895833	0.895833	0.791667	0.854167	0.875	0.8125		1	0.75	0.9375	0.895833	0.8125	0.6875	0.875	0.854167	0.9375	0.6875	1	0.8125		682.348	721.526	676.678	704.246	675.648
13	21	Male	Low	YES	702.761	657.3	672.581	812.87	605.684	945.074		621.485	662.149	948.028	657.3	567.265	1213.37	556.816	812.87	489.564	815.52	602.302	945.074		0.729167	0.8125	0.75	0.645833	0.791667	0.604167		0.8125	0.75	0.625	0.8125	0.875	0.5	0.875	0.645833	0.9375	0.625	0.8125	0.604167		513.706	528.397	502.412	522.829	479.5
14	20	Male	Low	YES	703.437	740.752	688.378	738.187	803.918	790.471		639.624	710.284	776.347	740.752	684.469	687.062	706.815	738.187	641.812	831.236	1038.33	790.471		0.916667	0.916667	0.958333	0.916667	0.875	0.875		0.9375	0.9375	0.875	0.916667	0.9375	1	0.9375	0.916667	1	0.875	0.75	0.875		643.333	679.023	659.696	673.114	701.905
15	19	Male	Low	YES	744.893	702.161	739.314	724.912	753.301	708.669		758.939	803.02	681.875	702.161	649.688	750.463	846.186	724.912	719.792	758.938	777.249	708.669		0.916667	0.916667	0.916667	0.958333	0.958333	0.916667		0.875	0.875	1	0.916667	1	0.9375	0.8125	0.958333	0.9375	1	0.9375	0.916667		682.818	641.806	677.705	692.828	721.913
20	19	Male	Low	YES	669.683	636.223	741.096	638.59	695.986	680.542		645.619	764.332	613.958	636.223	643.402	977.698	661.707	638.59	717.938	767.812	626.153	680.542		0.9375	0.979167	0.833333	0.9375	0.895833	0.895833		0.9375	0.9375	0.9375	0.979167	0.9375	0.75	0.8125	0.9375	0.875	0.875	0.9375	0.895833		627.214	623.034	612.689	598.713	622.785
25	26	Male	Low	YES	630.803	967.109	667.995	1016.55	555.417	1146.12		545.842	890.333	554.875	967.109	649.08	761.625	626.867	1016.55	575.562	547.562	543.125	1146.12		0.875	0.6875	0.895833	0.666667	1	0.625		0.9375	0.6875	1	0.6875	0.9375	0.8125	0.9375	0.666667	1	1	1	0.625		551.952	664.184	598.436	653.953	555.417
32	19	Female	Low	YES	630.147	721.651	595.292	736.548	626.899	684.181		605.25	705.061	591.125	721.651	570.812	634.438	580.625	736.548	679.438	638.534	561.812	684.181		0.958333	0.895833	1	0.895833	0.979167	0.958333		1	0.875	1	0.895833	1	1	1	0.895833	1	0.9375	1	0.958333		603.891	643.503	595.292	653.591	613.046
35	19	Female	Low	YES	631.191	850.863	778.98	813.491	666.516	1010.86		695.347	649.5	557.188	850.863	701.143	776.571	873.778	813.491	754.204	679.689	586.125	1010.86		0.958333	0.8125	0.833333	0.854167	0.9375	0.729167		0.875	1	1	0.8125	0.875	0.875	0.75	0.854167	0.875	0.9375	1	0.729167		604.891	691.551	649.15	694.551	624.675
37	22	Female	Low	YES	681.339	614.854	651.365	600.487	630.881	570.008		787.215	743.995	560.25	614.854	628.818	831.848	569.75	600.487	612.375	678.194	606.128	570.008		0.875	1	0.916667	0.979167	0.958333	0.979167		0.8125	0.8125	1	1	0.9375	0.8125	1	0.979167	1	0.9375	0.9375	0.979167		595.493	614.854	590.2	587.781	603.193
42	19	Female	Low	YES	774.1	1014.07	678.008	975.29	702.645	966.407		875.035	751.643	721.59	1014.07	648.739	716.125	661.763	975.29	719.347	725.411	659.63	966.407		0.875	0.75	0.958333	0.75	0.916667	0.75		0.8125	0.9375	0.875	0.75	0.9375	1	0.9375	0.75	0.875	0.9375	0.9375	0.75		665.09	719.526	649.047	730.008	644.091
54	20	Female	Low	YES	830.315	795.914	832.719	765.477	805.37	697.741		806.625	981.333	728.083	795.914	690.449	1255.47	737.247	765.477	836.778	965.424	682.251	697.741		0.854167	0.8125	0.75	0.833333	0.8125	0.875		0.875	0.75	0.9375	0.8125	0.875	0.5625	0.8125	0.833333	0.75	0.75	0.9375	0.875		706.532	646.025	623.098	636.989	650.976
55	20	Female	Low	YES	452.772	511.249	447.595	507.291	451.096	474.621		469.061	427.188	472.847	511.249	442.875	398.625	526.965	507.291	381.125	606.335	416.816	474.621		0.916667	0.916667	0.958333	0.895833	0.895833	0.958333		0.875	1	0.875	0.916667	1	1	0.875	0.895833	1	0.75	0.9375	0.958333		414.296	466.77	427.883	453.718	403.163
57	19	Female	Low	YES	454.276	426.733	433.701	428.377	425.305	395.356		441.795	478.694	444.372	426.733	437.185	464.957	403	428.377	408.562	488.174	394.812	395.356		0.916667	0.979167	0.958333	0.979167	0.958333	0.979167		0.9375	0.875	0.9375	0.979167	0.9375	0.9375	1	0.979167	1	0.875	1	0.979167		414.359	417.774	415.63	419.291	406.483
[truncated: 15 more columns]
